# Supplementary material for: Precision Proteolysis of Triosephosphate Isomerase of Escherichia coli Boosts Dihydroxyacetone Phosphate Biosynthesis
Source: ACS Synth Biol. 2026 Mar 3;15(3):1166–77. doi: 10.1021/acssynbio.5c00870 (PMC13010800; doi:10.1021/acssynbio.5c00870)
Supplement: Supplementary file 2 [file sb5c00870_si_002.xlsx]

## Sheet: Sheet1
			Metabolite conc. [Counts]
strain	replicate	timepoint		23dpg	5oxpro	6pgc	accoa	acon-C	actp	ade	adn	adp	adpglc	AICAr	akg	amp	arg-L	asn-L	asp-L	atp	camp	chor	cit	citr-L	cmp	coa	ctp	dadp	datp	dcdp	dctp	dgdp	dgmp	dgtp	dhap	ditp	dtdpglu	dtmp	dttp	dutp	f6p	fad	fdp	fum	g1p	g3p	g6p	gam6p	gdp
wt	1	0		1986000	511100	3841000	7082000	3144000	160600	2223000	70980	3291000	33320	869900	13230000	10100	1416000	856900	14070000	13470000	458800	28770	59670000	732900	63720	2261000	8357000	511500	4085000	131000	3606000	10270000	104700	50170000	4128000	684100	49920	16880	5589000	N/A	4325000	199200	41270000	4933000	146700	N/A	4515000	2577000	2916000
wt	2	0		2183000	17080	4037000	18590000	2666000	N/A	104700	23410	10750000	85960	605000	1678000	95000	1612000	900400	11030000	21860000	103400	36120	79100000	370000	6099	4771000	16470000	1374000	6469000	372700	6002000	34510000	572300	58110000	4678000	1076000	245200	3403000	7367000	21990	6025000	289300	42840000	4373000	202000	30020	3832000	861800	5854000
wt	1	1		2493000	505600	4632000	18540000	5978000	101700	149700	28950	5863000	28720	1840000	16810000	861900	2668000	690600	11160000	19100000	864800	52340	35870000	965200	847700	5460000	10780000	875300	5838000	280300	4859000	17110000	5745000	62730000	2193000	780300	66270	1569000	6464000	17610	5410000	681800	43650000	10620000	138900	N/A	7260000	1623000	5126000
wt	2	1		3367000	436200	4266000	13990000	5714000	524800	N/A	8889	3305000	50590	1289000	19970000	612500	2400000	984100	10010000	25970000	98390	82020	67370000	619000	1445000	4055000	19740000	447600	7582000	125700	8494000	12910000	3591000	64860000	6887000	1289000	287500	2728000	9016000	26380	5765000	203900	53760000	14130000	237100	24180	7068000	1228000	1424000
wt	1	2		3010000	559800	6651000	25620000	16960000	369000	204000	12330	6128000	118600	7376000	15280000	588300	3411000	1046000	12620000	33880000	1458000	117500	71210000	667500	1451000	9848000	27020000	804600	9615000	200300	9494000	17660000	3516000	35270000	4092000	955400	106900	2796000	13500000	30210	5585000	1015000	44640000	18320000	190800	41380	7806000	817200	4386000
wt	2	2		4337000	435600	7141000	22260000	7359000	1152000	107200	11960	4350000	77160	2182000	22250000	896300	3104000	1418000	23690000	30200000	85560	55170	76640000	743300	1794000	7537000	24740000	541000	10360000	175300	10410000	16240000	5287000	72680000	11380000	1752000	366000	2906000	13890000	33080	8759000	403800	47900000	13260000	623500	77100	11550000	2684000	2733000
etag	1	0		1351000	324800	1789000	6820000	3071000	42160	133800	8339	2666000	21410	583000	12870000	271200	947400	451600	6611000	14350000	137200	16430	28320000	343200	484900	3014000	7908000	346800	3542000	101800	2979000	7937000	1772000	53720000	2232000	1072000	35420	1114000	4193000	11310	2091000	253200	33460000	4962000	132800	64340	3245000	1035000	2142000
etag	2	0		1071000	337000	1706000	4085000	4535000	40190	166100	9113	1944000	24710	619200	8457000	251600	909700	504100	5866000	11740000	142300	22080	28920000	226300	380500	1564000	6219000	292000	3019000	74880	2644000	5947000	1524000	45140000	1514000	781000	23720	855100	3183000	10650	2385000	98480	31570000	5530000	172200	N/A	3354000	586200	1518000
etag	1	1		1540000	397900	2625000	9090000	8148000	73810	152600	34890	2986000	32840	632500	11530000	347800	1200000	589700	9175000	17800000	181600	26390	18620000	299200	722300	3766000	12470000	341300	4765000	111600	4296000	9606000	2453000	57310000	4022000	749400	41740	1048000	5152000	N/A	2928000	386000	35240000	6610000	113300	104000	3657000	839200	2441000
etag	2	1		1728000	344600	2563000	9759000	5784000	137600	120600	6497	3462000	44440	1123000	10060000	N/A	15060	881000	8464000	21100000	146200	33390	71010000	334300	847100	4593000	15280000	477800	5965000	105600	5486000	11030000	2691000	61840000	3400000	1102000	38760	1919000	6913000	N/A	3632000	438400	41690000	6397000	280600	97220	4561000	893800	2927000
etag	1	2		2029000	361500	3319000	12380000	8050000	446000	129100	9756	3368000	43850	1253000	10560000	530800	1630000	714100	10660000	23570000	143200	38730	41600000	397300	1092000	4351000	16140000	419500	7202000	89330	5696000	9420000	3078000	65390000	11140000	704200	50640	1522000	7182000	N/A	3332000	539000	44230000	7780000	203300	127300	4265000	983900	2372000
etag	2	2		2182000	421300	3187000	13130000	12950000	453000	139300	27180	4194000	33250	1636000	10750000	10530	8955	996200	12950000	25380000	237700	51710	22580000	512700	1043000	6295000	19300000	581500	7979000	121000	6779000	13190000	4004000	68320000	9076000	939000	60260	2151000	8081000	16290	3768000	675700	45920000	8460000	319000	154700	4966000	1049000	3370000
tpiA	1	0		136000	1627000	362500	15110000	4260000	182900	78750	5540	2660000	9502	576000	54510000	65640	134700	574000	9430000	15430000	594300	14070	21220000	501900	488600	1729000	15140000	311200	4094000	65410	3132000	8186000	3126000	54040000	43340000	672200	37400	1353000	8523000	11850	1363000	456800	40890000	3837000	214200	92830	1689000	279500	1414000
tpiA	2	0		628600	369000	1012000	24260000	10130000	284700	54770	32850	6685000	33490	417500	11840000	924800	781400	458500	2349000	18390000	121400	24190	120300000	694000	1117000	1863000	21600000	601900	4555000	201800	4346000	22440000	5460000	61020000	77090000	698900	187100	4608000	10930000	12230	2628000	290600	53430000	5340000	231900	37950	3074000	549900	4222000
strain	replicate	timepoint	Metabolite conc normalized (counts/OD600]
wt	1	0		3.74717e+06	964340	7.24717e+06	1.33623e+07	5.93208e+06	303019	4.19434e+06	133925	6.20943e+06	62867.9	1.64132e+06	2.49623e+07	19056.6	2.6717e+06	1.61679e+06	2.65472e+07	2.54151e+07	865660	54283	1.12585e+08	1.38283e+06	120226	4.26604e+06	1.57679e+07	965094	7.70755e+06	247170	6.80377e+06	1.93774e+07	197547	9.46604e+07	7.78868e+06	1.29075e+06	94188.7	31849.1	1.05453e+07	#VALUE!	8.16038e+06	375849	7.78679e+07	9.30755e+06	276792	#VALUE!	8.51887e+06	4.86226e+06	5.50189e+06
wt	2	0		3.52097e+06	27548.4	6.51129e+06	2.99839e+07	4300000	#VALUE!	168871	37758.1	1.73387e+07	138645	975806	2.70645e+06	153226	2600000	1.45226e+06	1.77903e+07	3.52581e+07	166774	58258.1	1.27581e+08	596774	9837.1	7.69516e+06	2.65645e+07	2.21613e+06	1.04339e+07	601129	9.68065e+06	5.56613e+07	923065	9.37258e+07	7.54516e+06	1.73548e+06	395484	5.48871e+06	1.18823e+07	35467.7	9.71774e+06	466613	6.90968e+07	7.05323e+06	325806	48419.4	6.18065e+06	1390000	9.44194e+06
wt	1	1		2.96786e+06	601905	5.51429e+06	2.20714e+07	7.11667e+06	121071	178214	34464.3	6.97976e+06	34190.5	2.19048e+06	2.00119e+07	1.02607e+06	3.17619e+06	822143	1.32857e+07	2.27381e+07	1.02952e+06	62309.5	4.27024e+07	1.14905e+06	1.00917e+06	6500000	1.28333e+07	1.04202e+06	6950000	333690	5.78452e+06	2.0369e+07	6.83929e+06	7.46786e+07	2.61071e+06	928929	78892.9	1.86786e+06	7.69524e+06	20964.3	6.44048e+06	811667	5.19643e+07	1.26429e+07	165357	#VALUE!	8.64286e+06	1.93214e+06	6.10238e+06
wt	2	1		3.43571e+06	445102	4.35306e+06	1.42755e+07	5.83061e+06	535510	#VALUE!	9070.41	3.37245e+06	51622.4	1.31531e+06	2.03776e+07	625000	2.44898e+06	1.00418e+06	1.02143e+07	26500000	100398	83693.9	6.87449e+07	631633	1.47449e+06	4.13776e+06	2.01429e+07	456735	7.73673e+06	128265	8.66735e+06	1.31735e+07	3.66429e+06	6.61837e+07	7.02755e+06	1.31531e+06	293367	2.78367e+06	9200000	26918.4	5.88265e+06	208061	5.48571e+07	1.44184e+07	241939	24673.5	7.21224e+06	1.25306e+06	1.45306e+06
wt	1	2		2.00667e+06	373200	4434000	17080000	1.13067e+07	246000	136000	8220	4.08533e+06	79066.7	4.91733e+06	1.01867e+07	392200	2274000	697333	8.41333e+06	2.25867e+07	972000	78333.3	4.74733e+07	445000	967333	6.56533e+06	1.80133e+07	536400	6410000	133533	6.32933e+06	1.17733e+07	2344000	2.35133e+07	2728000	636933	71266.7	1864000	9000000	20140	3.72333e+06	676667	29760000	1.22133e+07	127200	27586.7	5204000	544800	2924000
wt	2	2		2710625	272250	4463125	13912500	4599375	720000	67000	7475	2718750	48225	1363750	13906250	560188	1940000	886250	14806250	18875000	53475	34481.2	47900000	464562	1121250	4710625	15462500	338125	6475000	109562	6506250	10150000	3304375	45425000	7112500	1095000	228750	1816250	8681250	20675	5474375	252375	29937500	8287500	389688	48187.5	7218750	1677500	1708125
etag	1	0		3.55526e+06	854737	4.70789e+06	1.79474e+07	8.08158e+06	110947	352105	21944.7	7.01579e+06	56342.1	1.53421e+06	3.38684e+07	713684	2.49316e+06	1.18842e+06	1.73974e+07	3.77632e+07	361053	43236.8	7.45263e+07	903158	1.27605e+06	7.93158e+06	2.08105e+07	912632	9.32105e+06	267895	7.83947e+06	2.08868e+07	4.66316e+06	1.41368e+08	5.87368e+06	2.82105e+06	93210.5	2.93158e+06	1.10342e+07	29763.2	5.50263e+06	666316	8.80526e+07	1.30579e+07	349474	169316	8.53947e+06	2.72368e+06	5.63684e+06
etag	2	0		2.43409e+06	765909	3.87727e+06	9.28409e+06	1.03068e+07	91340.9	377500	20711.4	4.41818e+06	56159.1	1.40727e+06	1.92205e+07	571818	2067500	1.14568e+06	1.33318e+07	2.66818e+07	323409	50181.8	6.57273e+07	514318	864773	3.55455e+06	1.41341e+07	663636	6.86136e+06	170182	6.00909e+06	1.35159e+07	3.46364e+06	1.02591e+08	3.44091e+06	1775000	53909.1	1.94341e+06	7.23409e+06	24204.5	5.42045e+06	223818	71750000	1.25682e+07	391364	#VALUE!	7.62273e+06	1.33227e+06	3450000
etag	1	1		2800000	723455	4.77273e+06	1.65273e+07	1.48145e+07	134200	277455	63436.4	5.42909e+06	59709.1	1150000	2.09636e+07	632364	2.18182e+06	1.07218e+06	1.66818e+07	3.23636e+07	330182	47981.8	3.38545e+07	544000	1.31327e+06	6.84727e+06	2.26727e+07	620545	8.66364e+06	202909	7.81091e+06	1.74655e+07	4460000	1.042e+08	7.31273e+06	1.36255e+06	75890.9	1.90545e+06	9.36727e+06	#VALUE!	5.32364e+06	701818	6.40727e+07	1.20182e+07	206000	189091	6.64909e+06	1.52582e+06	4.43818e+06
etag	2	1		2.74286e+06	546984	4.06825e+06	1.54905e+07	9.18095e+06	218413	191429	10312.7	5.49524e+06	70539.7	1.78254e+06	1.59683e+07	#VALUE!	23904.8	1.39841e+06	1.34349e+07	3.34921e+07	232063	53000	1.12714e+08	530635	1.3446e+06	7.29048e+06	2.4254e+07	758413	9.46825e+06	167619	8.70794e+06	1.75079e+07	4.27143e+06	9.81587e+07	5.39683e+06	1.74921e+06	61523.8	3.04603e+06	1.0973e+07	#VALUE!	5.76508e+06	695873	6.61746e+07	1.0154e+07	445397	154317	7.23968e+06	1.41873e+06	4.64603e+06
etag	1	2		2.98382e+06	531618	4.88088e+06	1.82059e+07	1.18382e+07	655882	189853	14347.1	4.95294e+06	64485.3	1.84265e+06	1.55294e+07	780588	2.39706e+06	1.05015e+06	1.56765e+07	3.46618e+07	210588	56955.9	6.11765e+07	584265	1.60588e+06	6.39853e+06	2.37353e+07	616912	1.05912e+07	131368	8.37647e+06	1.38529e+07	4.52647e+06	9.61618e+07	1.63824e+07	1.03559e+06	74470.6	2.23824e+06	1.05618e+07	#VALUE!	4900000	792647	6.50441e+07	1.14412e+07	298971	187206	6.27206e+06	1.44691e+06	3.48824e+06
etag	2	2		2.69383e+06	520123	3.93457e+06	1.62099e+07	1.59877e+07	559259	171975	33555.6	5.17778e+06	41049.4	2.01975e+06	1.32716e+07	13000	11055.6	1.22988e+06	1.59877e+07	3.13333e+07	293457	63839.5	2.78765e+07	632963	1.28765e+06	7.7716e+06	2.38272e+07	717901	9.85062e+06	149383	8.36914e+06	1.6284e+07	4.94321e+06	8.43457e+07	1.12049e+07	1.15926e+06	74395.1	2.65556e+06	9.97654e+06	20111.1	4.65185e+06	834198	5.66914e+07	1.04444e+07	393827	190988	6.13086e+06	1.29506e+06	4.16049e+06
tpiA	1	0		200000	2.39265e+06	533088	2.22206e+07	6.26471e+06	268971	115809	8147.06	3.91176e+06	13973.5	847059	8.01618e+07	96529.4	198088	844118	1.38676e+07	2.26912e+07	873971	20691.2	3.12059e+07	738088	718529	2.54265e+06	2.22647e+07	457647	6.02059e+06	96191.2	4.60588e+06	1.20382e+07	4.59706e+06	7.94706e+07	6.37353e+07	988529	55000	1.98971e+06	1.25338e+07	17426.5	2.00441e+06	671765	6.01324e+07	5.64265e+06	315000	136515	2.48382e+06	411029	2.07941e+06
tpiA	2	0		698444	410000	1.12444e+06	2.69556e+07	1.12556e+07	316333	60855.6	36500	7.42778e+06	37211.1	463889	1.31556e+07	1.02756e+06	868222	509444	2610000	2.04333e+07	134889	26877.8	1.33667e+08	771111	1.24111e+06	2070000	24000000	668778	5.06111e+06	224222	4.82889e+06	2.49333e+07	6.06667e+06	67800000	8.56556e+07	776556	207889	5120000	1.21444e+07	13588.9	2920000	322889	5.93667e+07	5.93333e+06	257667	42166.7	3.41556e+06	611000	4.69111e+06
			Metabolite conc normalized (counts/OD600]
wt		0	average	3.63407e+06	495944	6.87923e+06	2.16731e+07	5.11604e+06	#VALUE!	2.18161e+06	85841.3	1.17741e+07	100757	1.30856e+06	1.38344e+07	86141.2	2.63585e+06	1.53453e+06	2.21687e+07	3.03366e+07	516217	56270.5	1.20083e+08	989802	65031.8	5.9806e+06	2.11662e+07	1.59061e+06	9.07071e+06	424149	8.24221e+06	3.75193e+07	560306	9.41931e+07	7.66692e+06	1.51312e+06	244836	2.76028e+06	1.12138e+07	#VALUE!	8.93906e+06	421231	7.34823e+07	8.18039e+06	301299	#VALUE!	7.34976e+06	3.12613e+06	7.47191e+06
wt		0	Stdev	159949	662411	520345	1.17533e+07	1.15405e+06	#VALUE!	2.84644e+06	68000	7.86959e+06	53582.6	470590	1.57372e+07	94872	50698.2	116343	6.19203e+06	6.96003e+06	494187	2810.78	1.06036e+07	555826	78057	2.42476e+06	7.63434e+06	884615	1.9278e+06	250287	2.03426e+06	2.56566e+07	513018	660841	172193	314471	213048	3.85858e+06	945384	#VALUE!	1.10122e+06	64179.7	6.20214e+06	1.59405e+06	34658.1	#VALUE!	1.65337e+06	2.45526e+06	2.78604e+06
wt		1	average	3.20179e+06	523503	4.93367e+06	1.81735e+07	6.47364e+06	328291	#VALUE!	21767.3	5.17611e+06	42906.5	1.75289e+06	2.01947e+07	825536	2.81259e+06	913163	11750000	2.4619e+07	564961	73001.7	5.57236e+07	890340	1.24183e+06	5.31888e+06	1.64881e+07	749379	7.34337e+06	230978	7.22594e+06	1.67713e+07	5.25179e+06	7.04311e+07	4.81913e+06	1.12212e+06	186130	2.32577e+06	8.44762e+06	23941.3	6.16156e+06	509864	5.34107e+07	1.35306e+07	203648	#VALUE!	7.92755e+06	1.5926e+06	3.77772e+06
wt		1	Stdev	330825	110876	821110	5.51255e+06	909378	293052	#VALUE!	17956.2	2.55076e+06	12326.3	618839	258551	283600	514216	128722	2.17183e+06	2.66007e+06	656991	15121	1.84148e+07	365868	329033	1.67036e+06	5.16861e+06	413862	556305	145258	2.03846e+06	5.08804e+06	2.24506e+06	6.0068e+06	3.12318e+06	273210	151656	647580	1.06403e+06	4210.17	394441	426814	2.04556e+06	1.25548e+06	54151.4	#VALUE!	1.0116e+06	480183	3.28757e+06
wt		2	average	2.35865e+06	322725	4.44856e+06	15496250	7.95302e+06	483000	101500	7847.5	3.40204e+06	63645.8	3.14054e+06	1.20465e+07	476194	2107000	791792	1.16098e+07	2.07308e+07	512738	56407.3	4.76867e+07	454781	1.04429e+06	5.63798e+06	1.67379e+07	437262	6442500	121548	6.41779e+06	1.09617e+07	2.82419e+06	3.44692e+07	4920250	865967	150008	1840125	8840625	20407.5	4.59885e+06	464521	29848750	1.02504e+07	258444	37887.1	6211375	1111150	2.31606e+06
wt		2	Stdev	497774	71382.4	20594.5	2.23976e+06	4.74277e+06	335169	48790.4	526.795	966320	21808.4	2.51276e+06	2.63014e+06	118785	236174	133584	4.52047e+06	2.62454e+06	649495	31008.1	301699	13832.8	108836	1.31148e+06	1.80371e+06	140202	45961.9	16949.9	125099	1.14787e+06	679088	1.54939e+07	3.10031e+06	323902	111358	33764.3	225390	378.302	1.23817e+06	300020	125511	2.77598e+06	185607	14567	1.42464e+06	800940	859753
etag		0	average	2.99468e+06	810323	4.29258e+06	1.36157e+07	9.1942e+06	101144	364803	21328.1	5.71699e+06	56250.6	1.47074e+06	2.65444e+07	642751	2.28033e+06	1.16705e+06	1.53646e+07	3.22225e+07	342231	46709.3	7.01268e+07	708738	1.07041e+06	5.74306e+06	1.74723e+07	788134	8.09121e+06	219038	6.92428e+06	1.72014e+07	4.0634e+06	1.2198e+08	4.6573e+06	2.29803e+06	73559.8	2.43749e+06	9.13415e+06	26983.9	5.46154e+06	445067	7.99013e+07	1.2813e+07	370419	#VALUE!	8.0811e+06	2.02798e+06	4.54342e+06
etag		0	Stdev	792789	62810.7	587338	6.12586e+06	1.57348e+06	13863.9	17956.8	872.127	1.83679e+06	129.411	89758.6	1.03577e+07	100314	300986	30221.2	2.87478e+06	7.83569e+06	26618	4910.84	6.22186e+06	274951	290819	3.09503e+06	4.72095e+06	176066	1.73926e+06	69093.5	1.29428e+06	5.21204e+06	848190	2.74198e+07	1.72023e+06	739671	27790.3	698742	2.68709e+06	3930.53	58107.9	312893	1.15277e+07	346279	29620.7	#VALUE!	648238	983876	1.54633e+06
etag		1	average	2.77143e+06	635219	4.42049e+06	1.60089e+07	1.19977e+07	176306	234442	36874.5	5.46216e+06	65124.4	1.46627e+06	1.84659e+07	#VALUE!	1.10286e+06	1.2353e+06	1.50584e+07	3.29278e+07	281123	50490.9	7.32844e+07	537317	1.32894e+06	7.06887e+06	2.34633e+07	689479	9.06595e+06	185264	8.25942e+06	1.74867e+07	4.36571e+06	1.01179e+08	6.35478e+06	1.55588e+06	68707.4	2.47574e+06	1.01701e+07	#VALUE!	5.54436e+06	698846	6.51237e+07	1.10861e+07	325698	171704	6.94439e+06	1.47227e+06	4.54211e+06
etag		1	Stdev	40406.1	124783	498138	733126	3.98355e+06	59547.4	60829.5	37564.1	46773.1	7658.38	447273	3.53227e+06	#VALUE!	1.52588e+06	230680	2.2959e+06	797918	69380.1	3548.39	5.57623e+07	9450.54	22154	313392	1.11811e+06	97486.9	568951	24953.8	634294	30039.3	133340	4.27182e+06	1.35475e+06	273411	10159.1	806510	1.13543e+06	#VALUE!	312147	4203.87	1.48625e+06	1.3182e+06	169279	24588.5	417611	75722.7	146972
etag		2	average	2.83883e+06	525871	4.40773e+06	1.72079e+07	1.39129e+07	607571	180914	23951.3	5.06536e+06	52767.3	1.9312e+06	1.44005e+07	396794	1.20406e+06	1.14001e+06	1.58321e+07	3.29975e+07	252023	60397.7	4.45265e+07	608614	1.44677e+06	7.08507e+06	2.37812e+07	667406	1.02209e+07	140375	8.3728e+06	1.50684e+07	4.73484e+06	9.02537e+07	1.37936e+07	1.09742e+06	74432.8	2.4469e+06	1.02692e+07	#VALUE!	4.77593e+06	813422	6.08677e+07	1.09428e+07	346399	189097	6.20146e+06	1.37099e+06	3.82436e+06
etag		2	Stdev	205058	8127.62	669145	1.41139e+06	2.93408e+06	68322.8	12641.4	13582.5	158983	16571.7	125233	1.59651e+06	542767	1.68716e+06	127088	220040	2.35356e+06	58596.9	4867.46	2.35466e+07	34434.9	225021	970911	64959.3	71410.3	523654	12738.6	5186.48	1.71898e+06	294679	8.35523e+06	3.66099e+06	87448.6	53.4053	295090	413814	#VALUE!	175467	29380.6	5.90629e+06	704796	67073.7	2674.12	99839.7	107374	475359
tpiA		0	average	449222	1.40132e+06	828766	2.45881e+07	8.76013e+06	292652	88332.2	22323.5	5.66977e+06	25592.3	655474	4.66587e+07	562042	533155	676781	8.23882e+06	2.15623e+07	504430	23784.5	8.24363e+07	754600	979820	2.30632e+06	2.31324e+07	563212	5.54085e+06	160207	4.71739e+06	1.84858e+07	5.33186e+06	7.36353e+07	7.46954e+07	882542	131444	3.55485e+06	1.23391e+07	15507.7	2.46221e+06	497327	5.97495e+07	5.78799e+06	286333	89340.7	2.94969e+06	511015	3.38526e+06
tpiA		0	Stdev	352453	1.40194e+06	418152	3.34813e+06	3.52906e+06	33490.5	38857.8	20048.6	2.4862e+06	16431.5	270942	4.73805e+07	658335	473856	236650	7.96036e+06	1.59654e+06	522610	4374.59	7.24507e+07	23350.7	369521	334212	1.22704e+06	149292	678453	90531.6	157689	9.11821e+06	1.03917e+06	8.25235e+06	1.55e+07	149888	108109	2.21345e+06	275333	2713.58	647419	246692	541422	205546	40540.8	66714.1	658834	141401	1.84675e+06
[truncated: 58 more columns]
